# Supplementary material for: Association of Urinary Complement Peptides with Kidney Function and Progression of Kidney Disease
Source: Int J Mol Sci. 2026 Feb 19;27(4):1982. doi: 10.3390/ijms27041982 (PMC12940597; doi:10.3390/ijms27041982)
Supplement: Supplementary file 1 [file ijms-27-01982-s001.zip]

Archive with 1 entries (1 files):
- ijms-4125332-supplementary.pdf
